# Supplementary material for: Germline Variants in Cancer Predisposition Genes in Pediatric Patients with Central Nervous System Tumors
Source: Int J Mol Sci. 2023 Dec 12;24(24):17387. doi: 10.3390/ijms242417387 (PMC10744041; doi:10.3390/ijms242417387)
Supplement: Supplementary file 1 [file ijms-24-17387-s001.zip]

Archive with 2 entries (2 files):
- In house PBT gene list.pdf
- Minimal dataset.xlsx
