# Supplementary material for: Germline Variants in Cancer Predisposition Genes in Pediatric Patients with Central Nervous System Tumors
Source: Int J Mol Sci. 2023 Dec 12;24(24):17387. doi: 10.3390/ijms242417387 (PMC10744041; doi:10.3390/ijms242417387)
Supplement: Supplementary file 1 [file ijms-24-17387-s001.zip › Minimal dataset.xlsx]

## Sheet: Minimal dataset
Patient No.	Sex	Age	TDI	MIPPOG	Jongmans	Variant	Pathology
1	m	11	35	yes	yes	yes	MBL
2	m	4	43	no	yes	yes	MBL
3	m	15	17	yes	no	yes	HGG
4	f	13	26	yes	yes	yes	HGG
5	m	2	6	yes	yes	yes	MBL
6	f	12	2	yes	yes	yes	HGG
7	f	14	6	yes	yes	yes	MBL
8	m	12	156	yes	yes	yes	LGG
9	m	15	2	yes	yes	yes	HGG
10	m	2	1	no	no	yes	EP
11	f	12	18	yes	yes	yes	HGG
12	m	5	5	yes	yes	yes	ignota
13	f	11	222	yes	yes	yes	many
14	f	4	2	yes	yes	yes	HGG
15	f	16	5	no	no	no	LGG
16	m	5	1	yes	no	no	ignota
17	m	4	3	yes	no	no	HGG
18	m	17	15	no	no	no	GCT
19	f	5	13	yes	yes	no	MBL
20	m	5	3	yes	yes	no	MBL
21	m	2	9	yes	no	no	MBL
22	f	5	16	no	no	no	LGG
23	m	18	9	yes	yes	no	MBL
24	m	12	8	yes	no	no	HGG
25	f	1	2	no	no	no	EP
26	f	18	14	yes	no	no	HGG
27	f	4	2	no	yes	no	LGG
28	m	0	3	yes	yes	no	CPT
29	m	18	3	yes	no	no	HGG
30	f	17	21	yes	no	no	HGG
31	m	9	3	yes	yes	no	HGG
32	m	7	9	yes	yes	no	MBL
33	m	1	2	no	yes	no	ignota
34	f	7	0	yes	yes	no	ignota
35	m	4	1	yes	yes	no	LGG
36	m	18	3	yes	no	no	EP, LGG
37	f	3	9	yes	yes	no	ATRT
38	m	1	29	yes	no	no	LGG
39	m	5	6	yes	yes	no	MBL
40	m	3	18	yes	no	no	CPT
41	m	9	9	no	no	no	CPH
42	m	8	65	yes	no	no	DGLNT
43	f	4	16	no	yes	no	LGG
44	m	14	8	yes	no	no	HGG
45	f	9	9	no	no	no	ignota
46	f	16	22	yes	yes	no	MBL
47	f	1	5	yes	yes	no	ATRT
48	f	8	4	yes	no	no	HGG
49	f	16	15	yes	yes	no	LGG
50	m	14	5	yes	yes	no	HGG
51	f	1	6	no	no	no	EP
